# Supplementary material for: β-Nicotinamide Mononucleotide Reduces Oxidative Stress and Improves Steroidogenesis in Granulosa Cells Associated with Sheep Prolificacy via Activating AMPK Pathway
Source: Antioxidants (Basel). 2024 Dec 30;14(1):34. doi: 10.3390/antiox14010034 (PMC11762531; doi:10.3390/antiox14010034)
Supplement: Supplementary file 1 [file antioxidants-14-00034-s001.zip]

Archive with 1 entries (1 files):
- antioxidants-3335521-supplementary.pdf
